# Supplementary material for: Comparison of mitochondrial genome and development of specific PCR primers for identifying two scuticociliates, Pseudocohnilembus persalinus and Uronema marinum
Source: Parasit Vectors. 2021 Jun 10;14:318. doi: 10.1186/s13071-021-04821-3 (PMC8193900; doi:10.1186/s13071-021-04821-3)
Supplement: Supplementary file 1 — Additional file 1: Table S1. Ka/Ks values of 25 common encoding genes of P. persalinus and U. marinum. [file 13071_2021_4821_MOESM1_ESM.xls]

## Sheet: kaks
Table S1 The specific value of Ka/Ks
Gene	Seq 1	Seq 2	Ka	Ks	ka/ks
atp9	MH608212	NC_039174	0.0476894	0.334664	0.142499
cox1	MH608212	NC_039174	0.11032	0.79033	0.139587
cox2	MH608212	NC_039174	0.193466	0.859657	0.22505
cytb	MH608212	NC_039174	0.0623288	0.516906	0.12058
nad10	MH608212	NC_039174	0.059786	0.887121	0.0673933
nad7	MH608212	NC_039174	0.076009	1.48034	0.0513455
nad9	MH608212	NC_039174	0.177028	0.824654	0.21467
nad1_a	MH608212	NC_039174	0.137514	0.769021	0.178817
nad1_b	MH608212	NC_039174	0.148577	0.867932	0.171185
nad2	MH608212	NC_039174	0.217193	0.895449	0.242552
nad3	MH608212	NC_039174	0.0755313	1.16121	0.0650453
nad4	MH608212	NC_039174	0.0952195	0.986821	0.0964911
nad4l	MH608212	NC_039174	0.128149	1.38648	0.0924276
nad5	MH608212	NC_039174	0.212761	0.98069	0.21695
nad6	MH608212	NC_039174	0.180765	0.981764	0.184123
rpl14	MH608212	NC_039174	0.203159	0.912698	0.222592
rpl16	MH608212	NC_039174	0.264388	0.903364	0.29267
rpl2	MH608212	NC_039174	0.334217	0.903884	0.369756
rpl6	MH608212	NC_039174	0.31324	1.68746	0.185628
rps12	MH608212	NC_039174	0.149558	0.671418	0.222749
rps13	MH608212	NC_039174	0.271058	0.968554	0.279858
rps14	MH608212	NC_039174	0.246912	1.04931	0.235309
rps19	MH608212	NC_039174	0.29026	1.28505	0.225875
rps3	MH608212	NC_039174	0.335875	0.783636	0.428611
yejR	MH608212	NC_039174	0.536385	0.90956	0.589719
